# Supplementary material for: Opposition-based learning techniques in metaheuristics: classification, comparison, and convergence analysis
Source: PeerJ Comput Sci. 2025 Jul 15;11:e2935. doi: 10.7717/peerj-cs.2935 (PMC12453659; doi:10.7717/peerj-cs.2935)
Supplement: Supplemental Information 2 [file peerj-cs-11-2935-s002.zip]

Archive with 431 entries (420 files):
- CODE/
- CODE/ABC/
- CODE/ABC/abc.m
- CODE/ABC/ABC_BOBL_IP.m
- CODE/ABC/ABC_BOBL_IP_SP.m
- CODE/ABC/ABC_BOBL_SP.m
- CODE/ABC/ABC_COOBL_IP.m
- CODE/ABC/ABC_COOBL_IP_SP.m
- CODE/ABC/ABC_COOBL_SP.m
- CODE/ABC/ABC_GOBL_IP.m
- CODE/ABC/ABC_GOBL_IP_SP.m
- CODE/ABC/ABC_GOBL_SP.m
- CODE/ABC/ABC_QOBL_IP.m
- CODE/ABC/ABC_QOBL_IP_SP.m
- CODE/ABC/ABC_QOBL_SP.m
- CODE/ABC/ABC_QROBL_IP.m
- CODE/ABC/ABC_QROBL_IP_SP.m
- CODE/ABC/ABC_QROBL_SP.m
- CODE/ABC/BOBLmain.m
- CODE/ABC/B_OBL.m
- CODE/ABC/cec22_test_func.cpp
- CODE/ABC/cec22_test_func.mexw64
- CODE/ABC/COOBL.m
- CODE/ABC/COOBLmain.m
- CODE/ABC/GOBL.m
- CODE/ABC/GOBLmain.m
- CODE/ABC/input_data/
- CODE/ABC/input_data/M_10_D10.txt
- CODE/ABC/input_data/M_10_D2.txt
- CODE/ABC/input_data/M_10_D20.txt
- CODE/ABC/input_data/M_11_D10.txt
- CODE/ABC/input_data/M_11_D2.txt
- CODE/ABC/input_data/M_11_D20.txt
- CODE/ABC/input_data/M_12_D10.txt
- CODE/ABC/input_data/M_12_D2.txt
- CODE/ABC/input_data/M_12_D20.txt
- CODE/ABC/input_data/M_1_D10.txt
- CODE/ABC/input_data/M_1_D2.txt
- CODE/ABC/input_data/M_1_D20.txt
- CODE/ABC/input_data/M_2_D10.txt
- CODE/ABC/input_data/M_2_D2.txt
- CODE/ABC/input_data/M_2_D20.txt
- CODE/ABC/input_data/M_3_D10.txt
- CODE/ABC/input_data/M_3_D2.txt
- CODE/ABC/input_data/M_3_D20.txt
- CODE/ABC/input_data/M_4_D10.txt
- CODE/ABC/input_data/M_4_D2.txt
- CODE/ABC/input_data/M_4_D20.txt
- CODE/ABC/input_data/M_5_D10.txt
- CODE/ABC/input_data/M_5_D2.txt
- CODE/ABC/input_data/M_5_D20.txt
- CODE/ABC/input_data/M_6_D10.txt
- CODE/ABC/input_data/M_6_D2.txt
- CODE/ABC/input_data/M_6_D20.txt
- CODE/ABC/input_data/M_7_D10.txt
- CODE/ABC/input_data/M_7_D20.txt
- CODE/ABC/input_data/M_8_D10.txt
- CODE/ABC/input_data/M_8_D2.txt
- CODE/ABC/input_data/M_8_D20.txt
- CODE/ABC/input_data/M_9_D10.txt
- CODE/ABC/input_data/M_9_D2.txt
- CODE/ABC/input_data/M_9_D20.txt
- CODE/ABC/input_data/Rand_Seeds.txt
- CODE/ABC/input_data/shift_data_1.txt
- CODE/ABC/input_data/shift_data_10.txt
- CODE/ABC/input_data/shift_data_11.txt
- CODE/ABC/input_data/shift_data_12.txt
- CODE/ABC/input_data/shift_data_2.txt
- CODE/ABC/input_data/shift_data_3.txt
- CODE/ABC/input_data/shift_data_4.txt
- CODE/ABC/input_data/shift_data_5.txt
- CODE/ABC/input_data/shift_data_6.txt
- CODE/ABC/input_data/shift_data_7.txt
- CODE/ABC/input_data/shift_data_8.txt
- CODE/ABC/input_data/shift_data_9.txt
- CODE/ABC/input_data/shuffle_data_6_D10.txt
- CODE/ABC/input_data/shuffle_data_6_D20.txt
- CODE/ABC/input_data/shuffle_data_7_D10.txt
- CODE/ABC/input_data/shuffle_data_7_D20.txt
- CODE/ABC/input_data/shuffle_data_8_D10.txt
- CODE/ABC/input_data/shuffle_data_8_D20.txt
- CODE/ABC/QOBL.m
- CODE/ABC/QOBLmain.m
- CODE/ABC/QROBL.m
- CODE/ABC/QROBLmain.m
- CODE/ABC/RouletteWheelSelection.m
- CODE/convergence_curve.m
- CODE/DE/
- CODE/DE/ABC.m
- CODE/DE/BOBLmain.m
- CODE/DE/B_OBL.m
- CODE/DE/cec22_test_func.cpp
- CODE/DE/cec22_test_func.mexw64
- CODE/DE/COOBL.m
- CODE/DE/COOBLmain.m
- CODE/DE/de.m
- CODE/DE/DE_BOBL_IP.m
- CODE/DE/DE_BOBL_IP_SP.m
- CODE/DE/DE_BOBL_SP.m
- CODE/DE/DE_COOBL_IP.m
- CODE/DE/DE_COOBL_IP_SP.m
- CODE/DE/DE_COOBL_SP.m
- CODE/DE/DE_GOBL_IP.m
- CODE/DE/DE_GOBL_IP_SP.m
- CODE/DE/DE_GOBL_SP.m
- CODE/DE/DE_QOBL_IP.m
- CODE/DE/DE_QOBL_IP_SP.m
- CODE/DE/DE_QOBL_SP.m
- CODE/DE/DE_QROBL_IP.m
- CODE/DE/DE_QROBL_IP_SP.m
- CODE/DE/DE_QROBL_SP.m
- CODE/DE/GOBL.m
- CODE/DE/GOBLmain.m
- CODE/DE/input_data/
- CODE/DE/input_data/M_10_D10.txt
- CODE/DE/input_data/M_10_D2.txt
- CODE/DE/input_data/M_10_D20.txt
- CODE/DE/input_data/M_11_D10.txt
- CODE/DE/input_data/M_11_D2.txt
- CODE/DE/input_data/M_11_D20.txt
- CODE/DE/input_data/M_12_D10.txt
- CODE/DE/input_data/M_12_D2.txt
- CODE/DE/input_data/M_12_D20.txt
- CODE/DE/input_data/M_1_D10.txt
- CODE/DE/input_data/M_1_D2.txt
- CODE/DE/input_data/M_1_D20.txt
- CODE/DE/input_data/M_2_D10.txt
- CODE/DE/input_data/M_2_D2.txt
- CODE/DE/input_data/M_2_D20.txt
- CODE/DE/input_data/M_3_D10.txt
- CODE/DE/input_data/M_3_D2.txt
- CODE/DE/input_data/M_3_D20.txt
- CODE/DE/input_data/M_4_D10.txt
- CODE/DE/input_data/M_4_D2.txt
- CODE/DE/input_data/M_4_D20.txt
- CODE/DE/input_data/M_5_D10.txt
- CODE/DE/input_data/M_5_D2.txt
- CODE/DE/input_data/M_5_D20.txt
- CODE/DE/input_data/M_6_D10.txt
- CODE/DE/input_data/M_6_D2.txt
- CODE/DE/input_data/M_6_D20.txt
- CODE/DE/input_data/M_7_D10.txt
- CODE/DE/input_data/M_7_D20.txt
- CODE/DE/input_data/M_8_D10.txt
- CODE/DE/input_data/M_8_D2.txt
- CODE/DE/input_data/M_8_D20.txt
- CODE/DE/input_data/M_9_D10.txt
- CODE/DE/input_data/M_9_D2.txt
- CODE/DE/input_data/M_9_D20.txt
- CODE/DE/input_data/Rand_Seeds.txt
- CODE/DE/input_data/shift_data_1.txt
- CODE/DE/input_data/shift_data_10.txt
- CODE/DE/input_data/shift_data_11.txt
- CODE/DE/input_data/shift_data_12.txt
- CODE/DE/input_data/shift_data_2.txt
- CODE/DE/input_data/shift_data_3.txt
- CODE/DE/input_data/shift_data_4.txt
- CODE/DE/input_data/shift_data_5.txt
- CODE/DE/input_data/shift_data_6.txt
- CODE/DE/input_data/shift_data_7.txt
- CODE/DE/input_data/shift_data_8.txt
- CODE/DE/input_data/shift_data_9.txt
- CODE/DE/input_data/shuffle_data_6_D10.txt
- CODE/DE/input_data/shuffle_data_6_D20.txt
- CODE/DE/input_data/shuffle_data_7_D10.txt
- CODE/DE/input_data/shuffle_data_7_D20.txt
- CODE/DE/input_data/shuffle_data_8_D10.txt
- CODE/DE/input_data/shuffle_data_8_D20.txt
- CODE/DE/QOBL.m
- CODE/DE/QOBLmain.m
- CODE/DE/QROBL.m
- CODE/DE/QROBmain.m
- CODE/DE/RouletteWheelSelection.m
- CODE/GA/
- CODE/GA/BOBLmain.m
- CODE/GA/B_OBL.m
- CODE/GA/cec22_test_func.cpp
- CODE/GA/cec22_test_func.mexw64
- CODE/GA/COOBL.m
- CODE/GA/COOBLmain.m
- CODE/GA/Crossover.m
- CODE/GA/ga.m
- CODE/GA/GA_BOBL_IP.m
- CODE/GA/GA_BOBL_IP_SP.m
- CODE/GA/GA_BOBL_SP.m
- CODE/GA/GA_COOBL_IP.m
- CODE/GA/GA_COOBL_IP_SP.m
- CODE/GA/GA_COOBL_SP.m
- CODE/GA/GA_GOBL_IP.m
- CODE/GA/GA_GOBL_IP_SP.m
- CODE/GA/GA_GOBL_SP.m
- CODE/GA/GA_QOBL_IP.m
- CODE/GA/GA_QOBL_IP_SP.m
- CODE/GA/GA_QOBL_SP.m
- CODE/GA/GA_QROBL_IP.m
- CODE/GA/GA_QROBL_IP_SP.m
- CODE/GA/GA_QROBL_SP.m
- CODE/GA/GOBL.m
- CODE/GA/GOBLmain.m
- CODE/GA/input_data/
- CODE/GA/input_data/M_10_D10.txt
- CODE/GA/input_data/M_10_D2.txt
- CODE/GA/input_data/M_10_D20.txt
- CODE/GA/input_data/M_11_D10.txt
- CODE/GA/input_data/M_11_D2.txt
- CODE/GA/input_data/M_11_D20.txt
- CODE/GA/input_data/M_12_D10.txt
- CODE/GA/input_data/M_12_D2.txt
- CODE/GA/input_data/M_12_D20.txt
- CODE/GA/input_data/M_1_D10.txt
- CODE/GA/input_data/M_1_D2.txt
- CODE/GA/input_data/M_1_D20.txt
- CODE/GA/input_data/M_2_D10.txt
- CODE/GA/input_data/M_2_D2.txt
- CODE/GA/input_data/M_2_D20.txt
- CODE/GA/input_data/M_3_D10.txt
- CODE/GA/input_data/M_3_D2.txt
- CODE/GA/input_data/M_3_D20.txt
- CODE/GA/input_data/M_4_D10.txt
- CODE/GA/input_data/M_4_D2.txt
- CODE/GA/input_data/M_4_D20.txt
- CODE/GA/input_data/M_5_D10.txt
- CODE/GA/input_data/M_5_D2.txt
- CODE/GA/input_data/M_5_D20.txt
- CODE/GA/input_data/M_6_D10.txt
- CODE/GA/input_data/M_6_D2.txt
- CODE/GA/input_data/M_6_D20.txt
- CODE/GA/input_data/M_7_D10.txt
- CODE/GA/input_data/M_7_D20.txt
- CODE/GA/input_data/M_8_D10.txt
- CODE/GA/input_data/M_8_D2.txt
- CODE/GA/input_data/M_8_D20.txt
- CODE/GA/input_data/M_9_D10.txt
- CODE/GA/input_data/M_9_D2.txt
- CODE/GA/input_data/M_9_D20.txt
- CODE/GA/input_data/Rand_Seeds.txt
- CODE/GA/input_data/shift_data_1.txt
- CODE/GA/input_data/shift_data_10.txt
- CODE/GA/input_data/shift_data_11.txt
- CODE/GA/input_data/shift_data_12.txt
- CODE/GA/input_data/shift_data_2.txt
- CODE/GA/input_data/shift_data_3.txt
- CODE/GA/input_data/shift_data_4.txt
- CODE/GA/input_data/shift_data_5.txt
- CODE/GA/input_data/shift_data_6.txt
- CODE/GA/input_data/shift_data_7.txt
- CODE/GA/input_data/shift_data_8.txt
- CODE/GA/input_data/shift_data_9.txt
- CODE/GA/input_data/shuffle_data_6_D10.txt
- CODE/GA/input_data/shuffle_data_6_D20.txt
- CODE/GA/input_data/shuffle_data_7_D10.txt
- CODE/GA/input_data/shuffle_data_7_D20.txt
- CODE/GA/input_data/shuffle_data_8_D10.txt
- CODE/GA/input_data/shuffle_data_8_D20.txt
- CODE/GA/Mutate.m
- CODE/GA/QOBL.m
- CODE/GA/QOBLmain.m
- CODE/GA/QROBL.m
- CODE/GA/QROBmain.m
- CODE/GA/TournamentSelection.m
- CODE/HS/
- CODE/HS/BOBLmain.m
- CODE/HS/B_OBL.m
- CODE/HS/cec22_test_func.cpp
- CODE/HS/cec22_test_func.mexw64
- CODE/HS/COOBL.m
- CODE/HS/COOBLmain.m
- CODE/HS/GOBL.m
- CODE/HS/GOBLmain.m
- CODE/HS/hs.m
- CODE/HS/HS_BOBL_IP.m
- CODE/HS/HS_BOBL_IP_SP.m
- CODE/HS/HS_BOBL_SP.m
- CODE/HS/HS_COOBL_IP.m
- CODE/HS/HS_COOBL_IP_SP.m
- CODE/HS/HS_COOBL_SP.m
- CODE/HS/HS_GOBL_IP.m
- CODE/HS/HS_GOBL_IP_SP.m
- CODE/HS/HS_GOBL_SP.m
- CODE/HS/HS_QOBL_IP.m
- CODE/HS/HS_QOBL_IP_SP.m
- CODE/HS/HS_QOBL_SP.m
- CODE/HS/HS_QROBL_IP.m
- CODE/HS/HS_QROBL_IP_SP.m
- CODE/HS/HS_QROBL_SP.m
- CODE/HS/H_S.m
- CODE/HS/input_data/
- CODE/HS/input_data/M_10_D10.txt
- CODE/HS/input_data/M_10_D2.txt
- CODE/HS/input_data/M_10_D20.txt
- CODE/HS/input_data/M_11_D10.txt
- CODE/HS/input_data/M_11_D2.txt
- CODE/HS/input_data/M_11_D20.txt
- CODE/HS/input_data/M_12_D10.txt
- CODE/HS/input_data/M_12_D2.txt
- CODE/HS/input_data/M_12_D20.txt
- CODE/HS/input_data/M_1_D10.txt
- CODE/HS/input_data/M_1_D2.txt
- CODE/HS/input_data/M_1_D20.txt
- CODE/HS/input_data/M_2_D10.txt
[truncated: 131 more entries]
