# Supplementary material for: Opposition-based learning techniques in metaheuristics: classification, comparison, and convergence analysis
Source: PeerJ Comput Sci. 2025 Jul 15;11:e2935. doi: 10.7717/peerj-cs.2935 (PMC12453659; doi:10.7717/peerj-cs.2935)
Supplement: Supplemental Information 2 [file peerj-cs-11-2935-s002.zip › CODE/ABC/ABC_BOBL_SP.m]

function [bestfitness, bestSol, conv_curve, normDiv, EXPL, EXPT, numEvaluations, directory]=ABC_BOBL_SP(pop_size, MaxIt,dim ,Function_name ,LB, UB)
%% Problem Definition

CostFunction = @(x) cec22_test_func(x', Function_name);
VarSize=[1 dim];   % Decision Variables Matrix Size
numEvaluations = 0;

%% ABC Settings

nOnlooker=pop_size;         % Number of Onlooker Bees

L=round(0.6*dim*pop_size); % Abandonment Limit Parameter (Trial Limit)

a=1;           % Acceleration Coefficient Upper Bound

jump_rate=0.3;

directory = 'GO/RESULTS/ABC_BOBL_SP';
if ~exist(directory, 'dir')
    mkdir(directory);
end

normDiv = zeros(1, MaxIt);
EXPL = zeros(1, MaxIt);
EXPT = zeros(1, MaxIt);
conv_curve = zeros(1, MaxIt);
%bestSol = zeros(1, dim);
%fitvals = zeros(pop_size, 1);
divMax = 0;
%% Initialization

% Empty Bee Structure
empty_bee.Position=[];
empty_bee.Cost=[];

% Initialize Population Array
pop=repmat(empty_bee,pop_size,1);
OPpop=repmat(empty_bee,pop_size,1);

bestfitness=inf;
% Create Initial Population
for i=1:pop_size
    pop(i).Position=unifrnd(LB,UB,VarSize);
    pop(i).Cost=CostFunction(pop(i).Position);
    numEvaluations = numEvaluations + 1;
    if pop(i).Cost<=bestfitness
        bestSol=pop(i).Position;
        bestfitness=pop(i).Cost;
    end
end

% Abandonment Couner
C=zeros(pop_size,1);

%% ABC Main Loop

for it=1:MaxIt
    % Recruited Bees
    for i=1:pop_size

        % Choose k randomly, not equal to i
        K=[1:i-1 i+1:pop_size];
        k=K(randi([1 numel(K)]));

        % Define Acceleration Coeff.
        phi=a*unifrnd(-1,+1,VarSize);

        % New Bee Position
        newbee.Position=pop(i).Position+phi.*(pop(i).Position-pop(k).Position);

        % Evaluation
        newbee.Cost=CostFunction(newbee.Position);
        numEvaluations = numEvaluations + 1;

        % Comparision
        if newbee.Cost<=pop(i).Cost
            pop(i)=newbee;
        else
            C(i)=C(i)+1;
        end

    end
    % Calculate Fitness Values and Selection Probabilities
    F=zeros(pop_size,1);
    MeanCost = mean([pop.Cost]);
    for i=1:pop_size
        F(i) = exp(-pop(i).Cost/MeanCost); % Convert Cost to Fitness
    end
    P=F/sum(F);

    % Onlooker Bees
    for m=1:nOnlooker

        % Select Source Site
        i=RouletteWheelSelection(P);

        % Choose k randomly, not equal to i
        K=[1:i-1 i+1:pop_size];
        k=K(randi([1 numel(K)]));

        % Define Acceleration Coeff.
        phi=a*unifrnd(-1,+1,VarSize);

        % New Bee Position
        newbee.Position=pop(i).Position+phi.*(pop(i).Position-pop(k).Position);

        % Evaluation
        newbee.Cost=CostFunction(newbee.Position);
        numEvaluations = numEvaluations + 1;

        % Comparision
        if newbee.Cost<=pop(i).Cost
            pop(i)=newbee;
        else
            C(i)=C(i)+1;
        end

    end

    % Scout Bees
    for i=1:pop_size
        if C(i)>=L
            pop(i).Position=unifrnd(LB,UB,VarSize);
            pop(i).Cost=CostFunction(pop(i).Position);
            numEvaluations = numEvaluations + 1;
            C(i)=0;
        end
    end

    % Update Best Solution Ever Found
    for i=1:pop_size
        if pop(i).Cost<=bestfitness
            bestSol=pop(i).Position;
            bestfitness=pop(i).Cost;
        end
    end
    %% Jumping based on BOBL
    if rand < jump_rate
        % Compute the new upper and lower bounds
        all_positions = reshape([pop.Position], dim, pop_size);

        new_UB = max(all_positions, [], 1); % Maximum value for each dimension
        new_LB = min(all_positions, [], 1); % Minimum value for each dimension

        for i=1:pop_size
            OPpop(i).Position= B_OBL(pop(i).Position , new_UB , new_LB , dim);
            OPpop(i).Cost=CostFunction(OPpop(i).Position);
            numEvaluations = numEvaluations + 1;
        end
        % Combine original and opposite populations
        combined_pop = [pop; OPpop];

        % Extract costs
        costs = [combined_pop.Cost];

        % Sort by cost (assuming minimization)
        [~, sort_indices] = sort(costs);

        % Select the best HMS individuals
        fittest_pop = combined_pop(sort_indices(1:pop_size));

        % Update population with fittest individuals
        pop = fittest_pop;

    end
    fitvals = [pop.Cost];
    [F, S] = min(fitvals);
    bestfitness = F;
    bestSol = pop(S).Position;
    conv_curve(it) = F;

    % Calculate Population Diversity
    popPositions = reshape([pop.Position], dim, pop_size)';
    normDiv(it) = (1 / pop_size) * sum(sum(sqrt((1 / dim) * ((popPositions - mean(popPositions, 1)) ./ (UB - LB)).^2)));

    if normDiv(it) > divMax
        divMax = normDiv(it);
    end
    EXPL(it) = normDiv(it) / divMax;
    EXPT(it) = abs(normDiv(it) - divMax) / divMax;

end
