# Supplementary material for: Opposition-based learning techniques in metaheuristics: classification, comparison, and convergence analysis
Source: PeerJ Comput Sci. 2025 Jul 15;11:e2935. doi: 10.7717/peerj-cs.2935 (PMC12453659; doi:10.7717/peerj-cs.2935)
Supplement: Supplemental Information 2 [file peerj-cs-11-2935-s002.zip › CODE/ABC/B_OBL.m]

function BOBL = B_OBL(position, UB, LB, dim)
    BOBL = zeros(1, dim);
    for j = 1:dim
        % Calculate the opposition-based value
        BOBL(j) = LB(j) + UB(j) - position(j);
        
        % Ensure that the new position is within the bounds
        BOBL(j) = max(LB(j), min(UB(j), BOBL(j)));
    end
end
