# Supplementary material for: Opposition-based learning techniques in metaheuristics: classification, comparison, and convergence analysis
Source: PeerJ Comput Sci. 2025 Jul 15;11:e2935. doi: 10.7717/peerj-cs.2935 (PMC12453659; doi:10.7717/peerj-cs.2935)
Supplement: Supplemental Information 2 [file peerj-cs-11-2935-s002.zip › CODE/ABC/GOBL.m]

function G_OBL= GOBL(position,UB,LB,dim)
G_OBL = zeros(1, dim);
k=rand;
for j=1:dim
    G_OBL(j)= k* (UB(j)+LB(j)) - position(j);
end
if G_OBL(j) > UB(j) || G_OBL(j) < LB(j)
     G_OBL(j) = max(min(G_OBL(j), UB(j)), LB(j));
end
