# Supplementary material for: Opposition-based learning techniques in metaheuristics: classification, comparison, and convergence analysis
Source: PeerJ Comput Sci. 2025 Jul 15;11:e2935. doi: 10.7717/peerj-cs.2935 (PMC12453659; doi:10.7717/peerj-cs.2935)
Supplement: Supplemental Information 2 [file peerj-cs-11-2935-s002.zip › CODE/ABC/QOBLmain.m]

clear;
clc;
close all;

MaxIt = 1000;
pop_size = 50;
dim = [10, 20];
runs = 30;
algorithm = [ "ABC_QOBL_IP" , "ABC_QOBL_SP" , "ABC_QOBL_IP_SP" ];


for j = 1:length(algorithm) % Loop through all algorithms
    for d = 1:length(dim)
        LB = -100 * ones(1, dim(d));
        UB = 100 * ones(1, dim(d));
        for f = 1:12
            disp(sprintf('%s_%d_%d', algorithm(j), f, dim(d)));
            BFV = zeros(runs, 1);
            BS = zeros(runs, dim(d));
            CC = zeros(runs, MaxIt);
            FES = zeros(runs, 1);
            ET = zeros(runs, 1);
            XPL = zeros(runs, MaxIt);
            XPT = zeros(runs, MaxIt);
            Div = zeros(runs, MaxIt);
            for r = 1:runs
                tic;

                % Switch statement to call the appropriate algorithm
                switch algorithm(j)
                     
                    case "ABC_QOBL_IP"
                        %[bestfitness, bestSol, conv_curve, normDiv, EXPL, EXPT, numEvaluations, directory] = ABC_QOBL_IP(pop_size, MaxIt, dim(d), f, LB, UB);
                       
                    case "ABC_QOBL_SP"
                        %[bestfitness, bestSol, conv_curve, normDiv, EXPL, EXPT, numEvaluations, directory] = ABC_QOBL_SP(pop_size, MaxIt, dim(d), f, LB, UB);
                        
                    case "ABC_QOBL_IP_SP"
                        [bestfitness, bestSol, conv_curve, normDiv, EXPL, EXPT, numEvaluations, directory] = ABC_QOBL_IP_SP(pop_size, MaxIt, dim(d), f, LB, UB);
                       
                        % Add other cases for additional algorithms as needed
                end

                elapsed_time = toc;

                BFV(r, 1) = bestfitness;
                BS(r, :) = bestSol;
                CC(r, :) = conv_curve;
                FES(r, 1) = numEvaluations;
                ET(r, 1) = elapsed_time;
                Div(r, :) = normDiv;
                XPL(r, :) = EXPL;
                XPT(r, :) = EXPT;
            end

            % Save the results
            fileName1 = sprintf('BFV_%s_F%d_%d_%d_%d', algorithm(j), f, dim(d));
            filePath1 = fullfile(directory, fileName1);
            fileID1 = fopen(filePath1, 'w');
            fprintf(fileID1, '%.20e\n', BFV);
            fclose(fileID1);

            fileName2 = sprintf('BS_%s_F%d_%d_%d_%d', algorithm(j), f, dim(d));
            filePath2 = fullfile(directory, fileName2);
            fileID2 = fopen(filePath2, 'w');
            for row = 1:size(BS, 1)
                fprintf(fileID2, '%d ', BS(row, :));
                fprintf(fileID2, '\n');
            end
            fclose(fileID2);

            fileName3 = sprintf('CC_%s_F%d_%d_%d_%d', algorithm(j), f, dim(d));
            filePath3 = fullfile(directory, fileName3);
            fileID3 = fopen(filePath3, 'w');
            for row = 1:runs
                fprintf(fileID3, '%.10e ', CC(row, :));
                fprintf(fileID3, '\n');
            end
            fclose(fileID3);

            fileName4 = sprintf('FES_%s_F%d_%d_%d_%d', algorithm(j), f, dim(d));
            filePath4 = fullfile(directory, fileName4);
            fileID4 = fopen(filePath4, 'w');
            fprintf(fileID4, '%d\n', FES);
            fclose(fileID4);

            fileName5 = sprintf('ET_%s_F%d_%d_%d_%d', algorithm(j), f, dim(d));
            filePath5 = fullfile(directory, fileName5);
            fileID5 = fopen(filePath5, 'w');
            fprintf(fileID5, '%.10e\n', ET);
            fclose(fileID5);

            fileName6 = sprintf('div_%s_F%d_%d_%d_%d', algorithm(j), f, dim(d));
            filePath6 = fullfile(directory, fileName6);
            fileID6 = fopen(filePath6, 'w');
            for row = 1:runs
                fprintf(fileID6, '%.10e ', Div(row, :));
                fprintf(fileID6, '\n');
            end
            fclose(fileID6);

            fileName7 = sprintf('EXPL_%s_F%d_%d_%d_%d', algorithm(j), f, dim(d));
            filePath7 = fullfile(directory, fileName7);
            fileID7 = fopen(filePath7, 'w');
            for row = 1:runs
                fprintf(fileID7, '%.10e ', XPL(row, :));
                fprintf(fileID7, '\n');
            end
            fclose(fileID7);

            fileName8 = sprintf('EXPT_%s_F%d_%d_%d_%d', algorithm(j), f, dim(d));
            filePath8 = fullfile(directory, fileName8);
            fileID8 = fopen(filePath8, 'w');
            for row = 1:runs
                fprintf(fileID8, '%.10e', XPT(row, :));
                fprintf(fileID8, '\n');
            end
            fclose(fileID8);
        end
    end
end
