# Supplementary material for: Opposition-based learning techniques in metaheuristics: classification, comparison, and convergence analysis
Source: PeerJ Comput Sci. 2025 Jul 15;11:e2935. doi: 10.7717/peerj-cs.2935 (PMC12453659; doi:10.7717/peerj-cs.2935)
Supplement: Supplemental Information 2 [file peerj-cs-11-2935-s002.zip › CODE/ABC/QROBL.m]

function QR_OBL=QROBL(position,UB,LB,dim)
QR_OBL = zeros(1, dim);
c=(UB+LB)/2;
for j=1:dim
    if position(j) <c(j)
        QR_OBL(j)= unifrnd(position(j),c(j));
    else
        QR_OBL(j)= unifrnd(c(j),position(j));
    end
end
