# Supplementary material for: Opposition-based learning techniques in metaheuristics: classification, comparison, and convergence analysis
Source: PeerJ Comput Sci. 2025 Jul 15;11:e2935. doi: 10.7717/peerj-cs.2935 (PMC12453659; doi:10.7717/peerj-cs.2935)
Supplement: Supplemental Information 2 [file peerj-cs-11-2935-s002.zip › CODE/ABC/RouletteWheelSelection.m]

%
% Copyright (c) 2015, Yarpiz (www.yarpiz.com)
% All rights reserved. Please read the "license.txt" for license terms.
%
% Project Code: YPEA114
% Project Title: Implementation of Artificial Bee Colony in MATLAB
% Publisher: Yarpiz (www.yarpiz.com)
% 
% Developer: S. Mostapha Kalami Heris (Member of Yarpiz Team)
% 
% Contact Info: sm.kalami@gmail.com, info@yarpiz.com
%

function i=RouletteWheelSelection(P)

    r=rand;
    
    C=cumsum(P);
    
    i=find(r<=C,1,'first');

end
