# Supplementary material for: Opposition-based learning techniques in metaheuristics: classification, comparison, and convergence analysis
Source: PeerJ Comput Sci. 2025 Jul 15;11:e2935. doi: 10.7717/peerj-cs.2935 (PMC12453659; doi:10.7717/peerj-cs.2935)
Supplement: Supplemental Information 2 [file peerj-cs-11-2935-s002.zip › CODE/convergence_curve.m]

close all
clear
clc

% Base directory path
baseDir = '/GO/RESULTS/';
algo = 'DE';
phase = 'IP_SP';
dim = '10';
p='IP-SP';
% Algorithm and function names
algorithms = {algo, 'BOBL', 'COOBL', 'GOBL', 'QOBL', 'QROBL'};
numFunctions = 12;  % Number of functions to plot
folder= sprintf('ConvergenceFigures/%s_%s_%s', algo,phase,dim);
% Folder to save figures
saveDir = folder;  % Directory to save the figures
if ~exist(saveDir, 'dir')  % Check if the folder exists
    mkdir(saveDir);  % Create the folder if it does not exist
end

% Loop over the 12 functions
for funcIdx = 1:numFunctions
    func = num2str(funcIdx);  % Convert the function index to a string
    
    figure;  % Create a new figure for each function
    
    hold on;  % Hold on to plot all algorithm curves in the same figure

    for algIdx = 1:length(algorithms)
        if algIdx ==1
            %bestFitnessFile=sprintf('%s/GO/%s/BFV_H_S_F%s_%s_', algo, algo,func, dim); % This should load a 1x30 vector, assume it's named 'bestFitness'
           % convergenceFile= sprintf('%s/GO/%s/CC_H_S_F%s_%s_',algo, algo,func, dim);
        
            bestFitnessFile=sprintf('%s%s%s/BFV_%s_F%s_%s_', algo, baseDir, algo, algo,func, dim); % This should load a 1x30 vector, assume it's named 'bestFitness'
            convergenceFile= sprintf('%s%s%s/CC_%s_F%s_%s_',algo, baseDir, algo,algo,func, dim);
        else
        % Create file paths dynamically using sprintf
        bestFitnessFile = sprintf('%s%s%s_%s_%s/BFV_%s_%s_%s_F%s_%s_', algo, baseDir, algo, algorithms{algIdx}, phase, algo, algorithms{algIdx}, phase, func, dim);
        convergenceFile = sprintf('%s%s%s_%s_%s/CC_%s_%s_%s_F%s_%s_', algo, baseDir, algo, algorithms{algIdx}, phase, algo, algorithms{algIdx}, phase, func, dim);
        end
        % Load the data (assuming files contain variables 'bestFitness' and 'convergenceMatrix')
        bestFitness = load(bestFitnessFile);
        convergenceMatrix = load(convergenceFile);
        
        % Check the contents of the loaded structure
        %fieldNamesBest = fieldnames(bestFitnessData);
        %fieldNamesConv = fieldnames(convergenceMatrixData);
        
        % Extract the first field dynamically (in case the field names are different)
        %bestFitness = bestFitnessData.(fieldNamesBest{1});
        %convergenceMatrix = convergenceMatrixData.(fieldNamesConv{1});
        
        % Step 2: Find the index of the run with the best (minimum) fitness value
        [~, bestRunIndex] = min(bestFitness);
        
        % Step 3: Extract the convergence curve for the best run
        bestRunConvergenceCurve = convergenceMatrix(bestRunIndex, :);
        
        % Step 4: Plot the convergence curve for the best run
        plot(1:size(convergenceMatrix, 2), bestRunConvergenceCurve, 'LineWidth', 2);
    end


    % Add labels, legend, and title
    xlabel('Iteration');
    ylabel('Fitness Value');
    legend('DE', 'DE-BOBL', 'DE-COOBL', 'DE-GOBL', 'DE-QOBL', 'DE-QROBL');
    title(['Convergence Curve of ' algo ' in ' p ' phase ' ' for Function F' func , ]);
    grid on;
    hold off;  % Stop adding to the figure

    % Save each figure to a file in the specified folder
    saveas(gcf, fullfile(saveDir, sprintf('Convergence_F%d.png', funcIdx)));  % Save the figure in the custom folder
end
