# Supplementary material for: Opposition-based learning techniques in metaheuristics: classification, comparison, and convergence analysis
Source: PeerJ Comput Sci. 2025 Jul 15;11:e2935. doi: 10.7717/peerj-cs.2935 (PMC12453659; doi:10.7717/peerj-cs.2935)
Supplement: Supplemental Information 2 [file peerj-cs-11-2935-s002.zip › CODE/DE/ABC.m]

clc;
clear;
close all;
dim=10;             % Number of Decision Variables
LB=-100 * ones(1, 10);         % Decision Variables Lower Bound
UB= 100 * ones(1, 10);         % Decision Variables Upper Bound
Function_name=7;
pop_size=50;
MaxIt=1000;

CostFunction = @(x) cec22_test_func(x', Function_name);
%% Problem Definition

VarSize=[1 dim];   % Decision Variables Matrix Size


%% ABC Settings


nOnlooker=pop_size;         % Number of Onlooker Bees

L=round(0.6*dim*pop_size); % Abandonment Limit Parameter (Trial Limit)

a=1;                    % Acceleration Coefficient Upper Bound

%% Initialization

% Empty Bee Structure
empty_bee.Position=[];
empty_bee.Cost=[];

% Initialize Population Array
pop=repmat(empty_bee,pop_size,1);

% Initialize Best Solution Ever Found
BestSol.Cost=inf;

% Create Initial Population
for i=1:pop_size
    pop(i).Position=unifrnd(LB,UB,VarSize);
    pop(i).Cost=CostFunction(pop(i).Position);
    if pop(i).Cost<=BestSol.Cost
        BestSol=pop(i);
    end
end

% Abandonment Counter
C=zeros(pop_size,1);

% Array to Hold Best Cost Values
BestCost=zeros(MaxIt,1);

% Array to Hold Diversity Values
Diversity=zeros(MaxIt,1);

%% ABC Main Loop

for it=1:MaxIt
    
    % Recruited Bees
    for i=1:pop_size
        
        % Choose k randomly, not equal to i
        K=[1:i-1 i+1:pop_size];
        k=K(randi([1 numel(K)]));
        
        % Define Acceleration Coeff.
        phi=a*unifrnd(-1,+1,VarSize);
        
        % New Bee Position
        newbee.Position=pop(i).Position+phi.*(pop(i).Position-pop(k).Position);
        
        % Evaluation
        newbee.Cost=CostFunction(newbee.Position);
        
        % Comparision
        if newbee.Cost<=pop(i).Cost
            pop(i)=newbee;
        else
            C(i)=C(i)+1;
        end
        
    end
    
    % Calculate Fitness Values and Selection Probabilities
    F=zeros(pop_size,1);
    MeanCost = mean([pop.Cost]);
    for i=1:pop_size
        F(i) = exp(-pop(i).Cost/MeanCost); % Convert Cost to Fitness
    end
    P=F/sum(F);
    
    % Onlooker Bees
    for m=1:nOnlooker
        
        % Select Source Site
        i=RouletteWheelSelection(P);
        
        % Choose k randomly, not equal to i
        K=[1:i-1 i+1:pop_size];
        k=K(randi([1 numel(K)]));
        
        % Define Acceleration Coeff.
        phi=a*unifrnd(-1,+1,VarSize);
        
        % New Bee Position
        newbee.Position=pop(i).Position+phi.*(pop(i).Position-pop(k).Position);
        
        % Evaluation
        newbee.Cost=CostFunction(newbee.Position);
        
        % Comparision
        if newbee.Cost<=pop(i).Cost
            pop(i)=newbee;
        else
            C(i)=C(i)+1;
        end
        
    end
    
    % Scout Bees
    for i=1:pop_size
        if C(i)>=L
            pop(i).Position=unifrnd(LB,UB,VarSize);
            pop(i).Cost=CostFunction(pop(i).Position);
            C(i)=0;
        end
    end
    
    % Update Best Solution Ever Found
    for i=1:pop_size
        if pop(i).Cost<=BestSol.Cost
            BestSol=pop(i);
        end
    end
    
    % Store Best Cost Ever Found
    BestCost(it)=BestSol.Cost;
    
    % Calculate and Store Diversity
    MeanPos = mean(vertcat(pop.Position));
    Diversity(it) = mean(sqrt(sum((vertcat(pop.Position)-MeanPos).^2, 2)));
    
    % Display Iteration Information
    disp(['Iteration ' num2str(it) ': Best Cost = ' num2str(BestCost(it)) ', Diversity = ' num2str(Diversity(it))]);
    
end
    
%% Results

figure;
subplot(2,1,1);
semilogy(BestCost,'LineWidth',2);
xlabel('Iteration');
ylabel('Best Cost');
grid on;
title('Best Cost Curve');

subplot(2,1,2);
plot(Diversity,'LineWidth',2);
xlabel('Iteration');
ylabel('Diversity');
grid on;
title('Diversity Curve');
