# Supplementary material for: Opposition-based learning techniques in metaheuristics: classification, comparison, and convergence analysis
Source: PeerJ Comput Sci. 2025 Jul 15;11:e2935. doi: 10.7717/peerj-cs.2935 (PMC12453659; doi:10.7717/peerj-cs.2935)
Supplement: Supplemental Information 2 [file peerj-cs-11-2935-s002.zip › CODE/DE/B_OBL.m]

function BOBL= B_OBL(position,UB,LB,dim)
BOBL = zeros(1, dim);
for j=1:dim
    BOBL(j)= (UB(j) - LB(j)) - position(j);
end
end
