# Supplementary material for: Opposition-based learning techniques in metaheuristics: classification, comparison, and convergence analysis
Source: PeerJ Comput Sci. 2025 Jul 15;11:e2935. doi: 10.7717/peerj-cs.2935 (PMC12453659; doi:10.7717/peerj-cs.2935)
Supplement: Supplemental Information 2 [file peerj-cs-11-2935-s002.zip › CODE/DE/COOBL.m]

function CO_OBL= COOBL(position,best_position,UB,LB,dim)
CO_OBL = zeros(1, dim);

for j=1:dim
    CO_OBL(j)= 2 * best_position(j)-position(j);
end
if CO_OBL(j)>UB | CO_OBL(j)<LB
     CO_OBL(j) = max(min(CO_OBL(j), UB(j)), LB(j));
end
