# Supplementary material for: Opposition-based learning techniques in metaheuristics: classification, comparison, and convergence analysis
Source: PeerJ Comput Sci. 2025 Jul 15;11:e2935. doi: 10.7717/peerj-cs.2935 (PMC12453659; doi:10.7717/peerj-cs.2935)
Supplement: Supplemental Information 2 [file peerj-cs-11-2935-s002.zip › CODE/DE/DE_GOBL_IP_SP.m]

function [bestfitness,bestSol,conv_curve,normDiv, EXPL, EXPT,numEvaluations,directory] =DE_GOBL_IP_SP(pop_size, MaxIt,dim ,Function_name,LB ,UB)

%% Problem Definition

CostFunction = @(x) cec22_test_func(x', Function_name); % Cost Function

% Initialize the number of function evaluations
numEvaluations = 0;

VarSize=[1 dim];   % Decision Variables Matrix Size

% DE Parameters

beta_min=0.2;   % Lower Bound of Scaling Factor
beta_max=0.8;   % Upper Bound of Scaling Factor
pCR=0.9;        % Crossover Probability
jump_rate=0.3;  %jumping rate
directory = 'GO/RESULTS/DE_GOBL_IP_SP';
if ~exist(directory, 'dir')
    mkdir(directory);
end

%% Initialization

empty_individual.Position=[];
empty_individual.Cost=[];

BestSol.Cost=inf;

pop=repmat(empty_individual,pop_size,1);
OPpop=repmat(empty_individual,pop_size,1);


for i=1:pop_size

    pop(i).Position=unifrnd(LB,UB);
    pop(i).Cost=CostFunction(pop(i).Position);
    numEvaluations = numEvaluations+1;
end
for i=1:pop_size
    OPpop(i).Position=GOBL(pop(i).Position,UB,LB,dim);
    OPpop(i).Cost=CostFunction(OPpop(i).Position);
    numEvaluations = numEvaluations+1;
end

% Combine original and opposite populations
combined_pop = [pop; OPpop];

% Extract costs
costs = [combined_pop.Cost];

% Sort by cost (assuming minimization)
[~, sort_indices] = sort(costs);

% Select the best nPop individuals
fittest_pop = combined_pop(sort_indices(1:pop_size));

% Update population with fittest individuals
pop = fittest_pop;

% Initialize Best Solution
BestSol = pop(1);

%BestCost=zeros(1,MaxIt);
normDiv=zeros(1,MaxIt);
EXPL=zeros(1,MaxIt);
EXPT=zeros(1,MaxIt);
conv_curve = zeros(1,MaxIt);
bestSol=zeros(1,dim);
fitvals=zeros(pop_size,1);
divMax=0;

%% DE Main Loop

for it=1:MaxIt

    for i=1:pop_size

        x=pop(i).Position;

        A=randperm(pop_size);
        A(A==i)=[];

        a=A(1);
        b=A(2);
        c=A(3);

        % Mutation
        beta=unifrnd(beta_min,beta_max,VarSize);
        y=pop(a).Position+beta.*(pop(b).Position-pop(c).Position);
        y = max(y, LB);
        y = min(y, UB);

        % Crossover
        z=zeros(size(x));
        j0=randi([1 numel(x)]);
        for j=1:numel(x)
            if j==j0 || rand<=pCR
                z(j)=y(j);
            else
                z(j)=x(j);
            end
        end

        NewSol.Position=z;
        NewSol.Cost=CostFunction(NewSol.Position);
        numEvaluations = numEvaluations+1;

        if NewSol.Cost<pop(i).Cost
            pop(i)=NewSol;

        end
        fitvals(i)=pop(i).Cost;
    end
    [~, S] = min(fitvals);
    BestSol = pop(S).Position;
   


    %% Jumping based on BOBL
    if rand < jump_rate
        % Compute the new upper and lower bounds
        all_positions = reshape([pop.Position], dim, pop_size);
        new_UB = max(all_positions, [], 1); % Maximum value for each dimension
        new_LB = min(all_positions, [], 1); % Minimum value for each dimension
        for i = 1:pop_size
            OPpop(i).Position = GOBL(pop(i).Position, new_UB, new_LB, dim);
            OPpop(i).Cost = CostFunction(OPpop(i).Position);
            numEvaluations = numEvaluations + 1;
        end

        % Combine original and opposite populations
        combined_pop = [pop; OPpop];

        % Extract costs
        costs = [combined_pop.Cost];

        % Sort by cost (assuming minimization)
        [~, sort_indices] = sort(costs);

        % Select the best nPop individuals
        fittest_pop = combined_pop(sort_indices(1:pop_size));

        % Update population with fittest individuals
        pop = fittest_pop;
    end

    fitvals = [pop.Cost]';
    [F, S] = min(fitvals);
    bestfitness = F;
    bestSol = pop(S).Position;
    conv_curve(it) = F;

    % Calculate Population Diversity
    all_positions = reshape([pop.Position], dim, pop_size)';
    normDiv(it) = (1/pop_size) * sum(sum(sqrt((1 / dim) * ((all_positions - mean(all_positions, 1)) ./ (UB - LB)).^2)));

    if normDiv(it)> divMax
        divMax=normDiv(it);
    end
    EXPL(it)= normDiv(it) / divMax;
    EXPT(it)= abs(normDiv(it) - divMax) / divMax;

end
