# Supplementary material for: Opposition-based learning techniques in metaheuristics: classification, comparison, and convergence analysis
Source: PeerJ Comput Sci. 2025 Jul 15;11:e2935. doi: 10.7717/peerj-cs.2935 (PMC12453659; doi:10.7717/peerj-cs.2935)
Supplement: Supplemental Information 2 [file peerj-cs-11-2935-s002.zip › CODE/DE/QOBL.m]

function Q_OBL=QOBL(position,UB,LB,dim)
Q_OBL = zeros(1, dim);
c=zeros(1, dim);

for j=1:dim
    c(j)=(UB(j)+LB(j))/2;
    if position(j) < c(j)
        Q_OBL(j)= unifrnd(c(j),UB(j)+LB(j)-position(j));
    else
        Q_OBL(j)= unifrnd(UB(j)+LB(j)-position(j),c(j));
    end
end
end
