# Supplementary material for: Opposition-based learning techniques in metaheuristics: classification, comparison, and convergence analysis
Source: PeerJ Comput Sci. 2025 Jul 15;11:e2935. doi: 10.7717/peerj-cs.2935 (PMC12453659; doi:10.7717/peerj-cs.2935)
Supplement: Supplemental Information 2 [file peerj-cs-11-2935-s002.zip › CODE/GA/Crossover.m]

%
% Copyright (c) 2015, Mostapha Kalami Heris & Yarpiz (www.yarpiz.com)
% All rights reserved. Please read the "LICENSE" file for license terms.
%
% Project Code: YPEA101
% Project Title: Implementation of Real-Coded Genetic Algorithm in MATLAB
% Publisher: Yarpiz (www.yarpiz.com)
% 
% Developer: Mostapha Kalami Heris (Member of Yarpiz Team)
% 
% Cite as:
% Mostapha Kalami Heris, Binary and Real-Coded Genetic Algorithms in MATLAB (URL: https://yarpiz.com/23/ypea101-genetic-algorithms), Yarpiz, 2015.
% 
% Contact Info: sm.kalami@gmail.com, info@yarpiz.com
%

function [y1, y2] = Crossover(x1, x2, gamma, VarMin, VarMax)

    alpha = unifrnd(-gamma, 1+gamma, size(x1));
    
    y1 = alpha.*x1+(1-alpha).*x2;
    y2 = alpha.*x2+(1-alpha).*x1;
    
    y1 = max(y1, VarMin);
    y1 = min(y1, VarMax);
    
    y2 = max(y2, VarMin);
    y2 = min(y2, VarMax);

end
