# Supplementary material for: Opposition-based learning techniques in metaheuristics: classification, comparison, and convergence analysis
Source: PeerJ Comput Sci. 2025 Jul 15;11:e2935. doi: 10.7717/peerj-cs.2935 (PMC12453659; doi:10.7717/peerj-cs.2935)
Supplement: Supplemental Information 2 [file peerj-cs-11-2935-s002.zip › CODE/GA/GA_GOBL_SP.m]

function [bestfitness,bestSol,conv_curve,normDiv, EXPL, EXPT,numEvaluations,directory]= GA_GOBL_SP(pop_size, MaxIt,dim ,Function_name , LB, UB )


%% Problem Definition

CostFunction = @(x) cec22_test_func(x', Function_name);
VarSize = [1 dim];   % Decision Variables Matrix Size
numEvaluations = 0;


%% GA Parameter

pc = 0.7;                 % Crossover Percentagenc = 2*round(pc*nPop/2);  % Number of Offsprings (also Parents)
gamma = 0.4;              % Extra Range Factor for Crossover
nc = 2 * round(pc * pop_size / 2);  % Number of Offsprings (also Parents)
pm = 0.3;                 % Mutation Percentage
nm = round(pm*pop_size);      % Number of Mutants
mu = 0.1;                 % Mutation Rate
TournamentSize = 3;       % Tournament Size
jump_rate=0.3;            %jumping rate

pause(0.01); % Due to a bug in older versions of MATLAB
directory = 'GO/RESULTS/GA_GOBL_SP';
if ~exist(directory, 'dir')
    mkdir(directory);
end


%% Initialization

empty_individual.Position = [];
empty_individual.Cost = [];

pop = repmat(empty_individual, pop_size, 1);
OPpop = repmat(empty_individual, pop_size, 1);
for i = 1:pop_size
    % Initialize Position
    pop(i).Position = unifrnd(LB, UB);
    % Evaluation
    pop(i).Cost = CostFunction(pop(i).Position);
    numEvaluations = numEvaluations+1;
end

% Sort Population
Costs = [pop.Cost];
[Costs, SortOrder] = sort(Costs);
pop = pop(SortOrder);

% Store Best Solution
BestSol = pop(1);

% Array to Hold Best Cost Values
BestCost = zeros(MaxIt, 1);

% Store Cost
WorstCost = pop(end).Cost;

normDiv=zeros(1,MaxIt);
EXPL=zeros(1,MaxIt);
EXPT=zeros(1,MaxIt);
conv_curve = zeros(1,MaxIt);
bestSol=zeros(1,dim);
fitvals=zeros(pop_size,1);
divMax=0;


%% Main Loop

for it = 1:MaxIt
    % Crossover
    popc = repmat(empty_individual, nc/2, 2);
    for k = 1:nc/2
        % Select Parents Indices
        i1 = TournamentSelection(pop, TournamentSize);
        i2 = TournamentSelection(pop, TournamentSize);

        % Select Parents
        p1 = pop(i1);
        p2 = pop(i2);

        % Apply Crossover
        [popc(k, 1).Position, popc(k, 2).Position] = Crossover(p1.Position, p2.Position, gamma, LB, UB);

        % Evaluate Offsprings
        popc(k, 1).Cost = CostFunction(popc(k, 1).Position);
        numEvaluations = numEvaluations+1;
        popc(k, 2).Cost = CostFunction(popc(k, 2).Position);
        numEvaluations = numEvaluations+1;
    end
    popc = popc(:);

    % Mutation
    popm = repmat(empty_individual, nm, 1);
    for k = 1:nm
        % Select Parent
        i = randi([1 pop_size]);
        p = pop(i);

        % Apply Mutation
        popm(k).Position = Mutate(p.Position, mu, LB, UB);

        % Evaluate Mutant
        popm(k).Cost = CostFunction(popm(k).Position);
        numEvaluations = numEvaluations+1;
    end

    % Create Merged Population
    pop = [pop; popc; popm]; %#ok

    % Sort Population
    Costs = [pop.Cost];
    [Costs, SortOrder] = sort(Costs);
    pop = pop(SortOrder);

    % Update Worst Cost
    WorstCost = max(WorstCost, pop(end).Cost);

    % Truncation
    pop = pop(1:pop_size);
    Costs = Costs(1:pop_size);

    % Store Best Solution Ever Found
    BestSol = pop(1);
    [F, ~] = min(Costs);
    bestfitness =F;

    %% Jumping based on BOBL
    if rand < jump_rate
        % Compute the new upper and lower bounds
        all_positions = reshape([pop.Position], dim, pop_size);
        new_UB = max(all_positions, [], 1); % Maximum value for each dimension
        new_LB = min(all_positions, [], 1); % Minimum value for each dimension
        for i = 1:pop_size
            OPpop(i).Position = GOBL(pop(i).Position, new_UB, new_LB, dim);
            OPpop(i).Cost = CostFunction(OPpop(i).Position);
            numEvaluations = numEvaluations + 1;
        end

        % Combine original and opposite populations
        combined_pop = [pop; OPpop];

        % Extract costs
        costs = [combined_pop.Cost];

        % Sort by cost (assuming minimization)
        [~, sort_indices] = sort(costs);

        % Select the best nPop individuals
        fittest_pop = combined_pop(sort_indices(1:pop_size));

        % Update population with fittest individuals
        pop = fittest_pop;
    end
    fitvals = [pop.Cost]';
    [F, S] = min(fitvals);
    bestfitness =F;
    bestSol = pop(S).Position;
    conv_curve(it) = F;

    popPositions = reshape([pop.Position], dim, pop_size)';
    normDiv(it) = (1/pop_size) * sum(sum(sqrt((1 / dim) * ((popPositions - mean(popPositions, 1)) ./ (UB - LB)).^2)));
    if normDiv(it)> divMax
        divMax=normDiv(it);
    end
    %Exploration rate
    EXPL(it)= normDiv(it) / divMax;
    %Exploiation rate
    EXPT(it)= abs(normDiv(it) - divMax) / divMax;

end

%% Results


end
